# Supplementary material for: The Mechanism of the Photostability Enhancement of Thin-Film Transistors Based on Solution-Processed Oxide Semiconductors Doped with Tetravalent Lanthanides
Source: Nanomaterials (Basel). 2022 Nov 4;12(21):3902. doi: 10.3390/nano12213902 (PMC9655621; doi:10.3390/nano12213902)
Supplement: Supplementary file 1 [file nanomaterials-12-03902-s001.zip]

Archive with 1 entries (1 files):
- nanomaterials-1981583-supplementary conversion.pdf
